# Supplementary material for: SIK3 and Wnk converge on Fray to regulate glial K+ buffering and seizure susceptibility
Source: PLoS Genet. 2023 Jan 10;19(1):e1010581. doi: 10.1371/journal.pgen.1010581 (PMC9870106; doi:10.1371/journal.pgen.1010581)
Supplement: S1 Data — (XLSX) [file pgen.1010581.s001.xlsx]

## Sheet: Seizure Assays
		Sei; Repo>								SeiTS1; Repo> HDAC4 RNAi									SeiTS1; Repo> HDAC4 RNAi
		Time since temperature shock (secs)	% flies seizing	Area	% of flies seizing	Area	% flies seizing	Area		Time since seizure induction (secs)	% of flies seizing	Area	% of flies seizing	Area	% of flies seizing	Area			Time since seizure induction (secs)	% of flies seizing	Area	% of flies seizing	Area	% of flies seizing	Area
		0	90	825	100	925	100	950		0	65	475	55	450	75	625			0	45	400	55	500
		10	75	625	85	750	90	800		10	30	275	35	275	50	475			10	35	300	45	375
		20	50	425	65	575	70	675		20	25	200	20	200	45	375			20	25	200	30	275
		30	35	250	50	450	65	600		30	15	100	20	150	30	225			30	15	125	25	175
		40	15	125	40	325	55	425		40	5	25	10	50	15	125			40	10	50	10	75
		50	10	50	25	200	30	250		50	0	0	0	0	10	75			50	0	0	5	25
		60	0	0	15	125	20	175		60	0	0	0	0	5	25			60	0	0	0	0
		70	0	0	10	50	15	100		70	0	0	0	0	0	0			70	0	0	0	0
		80	0	0	0	0	5	25		80	0	0	0	0	0	0			80	0	0	0	0
		90	0	0	0	0	0	0		90	0		0		0				90	0		0
		100	0		0		0
			Area Under Curve	2300		3400		4000			Area under curve	1075		1125		1925				Area Under Curve	1075		1425
			Average AUC	3233.33							Average AUC	1375
		NCKX; Repo>								NCKX; Repo> HDAC4 RNAi									NCKX; Repo> Fray(T206E)									NCKX; cortex> Fray(T206E)													NCKX; cortex> HDAC4 RNAi
		Time since temperature shock (secs)	% flies seizing	Area	% of flies seizing	Area	% of flies seizing	Area		Time since temperature shock (secs)	% flies seizing	Area	% of flies seizing	Area	% of flies seizing	Area			Time since temperature shock (secs)	% flies seizing	Area	% of flies seizing	Area	% of flies seizing	Area				Time since temperature shock (secs)	% flies seizing	Area	% of flies seizing	Area	% of flies seizing	Area							Time since temperature shock (secs)	% flies seizing	Area	% of flies seizing	Area	% of flies seizing	Area
		0	95	925	85	850	90	850		0	85	750	85	725	75	675			0	35	250	30	250	40	300				0	45	350	35	350	30	250							0	65	600	60	575	60	550
		10	90	825	85	750	80	750		10	65	525	60	475	60	425			10	15	150	20	150	20	175				10	25	200	35	300	20	175							10	55	475	55	450	50	450
		20	75	675	65	600	70	625		20	40	325	35	275	25	200			20	15	100	10	50	15	100				20	15	125	25	200	15	150							20	40	375	35	325	40	350
		30	60	525	55	525	55	525		30	25	200	20	150	15	100			30	5	25	0	0	5	25				30	10	50	15	125	15	100							30	35	250	30	225	30	275
		40	45	325	50	350	50	375		40	15	75	10	50	5	25			40	0	0	0	0	0	0				40	0	0	10	100	5	25							40	15	125	15	100	25	175
		50	20	150	20	175	25	175		50	0	0	0	0	0	0			50	0	0	0	0	0	0				50	0	0	10	50	0	0							50	10	50	5	25	10	50
		60	10	75	15	75	10	75		60	0	0	0	0	0	0			60	0	0	0	0	0	0				60	0	0	0	0	0	0							60	0	0	0	0	0	0
		70	5	25	0	0	5	25		70	0	0	0	0	0	0			70	0	0	0	0	0	0				70	0	0	0	0	0	0							70	0	0	0	0	0	0
		80	0	0	0	0	0	0		80	0	0	0	0	0	0			80	0	0	0	0	0	0				80	0	0	0	0	0	0							80	0	0	0	0	0	0
		90	0	0	0	0	0	0		90	0	0	0	0	0	0			90	0	0	0	0	0	0				90	0	0	0	0	0	0							90	0	0	0	0	0	0
		100	0	0	0	0	0	0		100	0	0	0	0	0	0			100	0	0	0	0	0	0				100	0	0	0	0	0	0							100	0	0	0	0	0	0
		110	0	0	0	0	0	0		110	0	0	0	0	0	0			110	0	0	0	0	0	0				110	0	0	0	0	0	0							110	0	0	0	0	0	0
		120	0		0		0			120	0		0		0				120	0		0		0					120	0		0		0								120	0		0		0
			Area Under Curve	3525		3325		3400			Area Under Curve	1875		1675		1425				Area Under Curve	525		450		600					Area Under Curve	725		1125		700								Area Under Curve	1875		1700		1850
			Average AUC	3416.67							Average AUC	1658.33								Average AUC	525									Average AUC	850												Average AUC	1808.33
		Repo> Ube3A								Repo Ube3A, HDAC4 RNAi									Repo>Ube3A, Fray(T206E)
		Time since temperature shock (secs)	% flies seizing	Area	% of flies seizing	Area	% of flies seizing	Area		Time since temperature shock (secs)	% flies seizing	Area	% of flies seizing	Area	% of flies seizing	Area			Time since temperature shock (secs)	% flies seizing	Area	% of flies seizing	Area	% of flies seizing	Area
		0	100	975	95	900	100	1000		0	85	800	75	725	80	775			0	55	550	50	450	45	425
		10	95	925	85	825	100	975		10	75	650	70	675	75	700			10	55	475	40	375	40	350
		20	90	875	80	775	95	875		20	55	475	65	600	65	525			20	40	350	35	300	30	275
		30	85	825	75	750	80	775		30	40	375	55	475	40	375			30	30	225	25	175	25	225
		40	80	750	75	725	75	750		40	35	350	40	350	35	300			40	15	200	10	75	20	150
		50	70	675	70	700	75	675		50	35	275	30	275	25	200			50	25	200	5	25	10	75
		60	65	600	70	625	60	550		60	20	175	25	225	15	125			60	15	75	0	0	5	25
		70	55	525	55	525	50	475		70	15	100	20	175	10	50			70	0	0	0	0	0	0
		80	50	500	50	500	45	425		80	5	25	15	100	0	0			80	0	0	0	0	0	0
		90	50	475	50	500	40	350		90	0	0	5	25	0	0			90	0	0	0	0	0	0
		100	45	375	50	425	30	275		100	0	0	0	0	0	0			100	0	0	0	0	0	0
		110	30	250	35	300	25	225		110	0	0	0	0	0	0			110	0	0	0	0	0	0
		120	20	175	25	175	20	175		120	0	0	0	0	0	0			120	0	0	0	0	0	0
		130	15	75	10	75	15	100		130	0	0	0	0	0	0			130	0	0	0	0	0	0
		140	0	0	5	25	5	50		140	0	0	0	0	0	0			140	0	0	0	0	0	0
		150	0	0	0	0	5	25		150	0		0		0				150	0	0	0	0	0	0
		160	0		0		0			160									160	0		0
			Area Under Curve	8000		7825		7700			Area Under Curve	3225		3625		3050				Area Under Curve	2075		1400		1525
			Average AUC	7841.67
		Eag,Sh; Repo>								Eag,Sh; Repo> HDAC4 RNAi									Eag,Sh; Repo Fray (T206E)
		Time since temperature shock (secs)	% flies seizing	Area	% of flies seizing	Area	% of flies seizing	Area		Time since temperature shock (secs)	% flies seizing	Area	% of flies seizing	Area	% of flies seizing	Area			Time since temperature shock (secs)	% flies seizing	Area	% of flies seizing	Area	% of flies seizing	Area
		0	100	950	90	850	100	1000		0	50	450	45	400	45	375			0	35	275	30	225	30	250
		10	90	850	80	850	100	925		10	40	375	35	350	30	275			10	20	150	15	150	20	175
		20	80	675	90	875	85	825		20	35	300	35	275	25	175			20	10	75	15	125	15	125
		30	55	525	85	750	80	700		30	25	200	20	150	10	100			30	5	25	10	75	10	50
		40	50	375	65	500	60	500		40	15	100	10	75	10	75			40	0	0	5	25	0	0
		50	25	150	35	275	40	325		50	5	50	5	25	5	25			50	0	0	0	0	0	0
		60	5	25	20	150	25	150		60	5	25	0	0	0	0			60	0	0	0	0	0	0
		70	0	0	10	75	5	25		70	0	0	0	0	0	0			70	0	0	0	0	0	0
		80	0	0	5	25	0	0		80	0	0	0	0	0	0			80	0	0	0	0	0	0
		90	0	0	0	0	0	0		90	0	0	0	0	0	0			90	0	0	0	0	0	0
		100	0	0	0	0	0	0		100	0	0	0	0	0	0			100	0	0	0	0	0	0
		110	0	0	0	0	0	0		110	0	0	0	0	0	0			110	0	0	0	0	0	0
		120	0		0		0				0		0		0				120	0		0		0
			Area Under Curve	3550		4350		4450			Area Under Curve	1500		1275		1025				Area Under Curve	525		600		600
			Average AUC	4116.67							Average AUC	1266.67								Average AUC	575
		Eag,Sh; Nrv2>								Eag,Sh; Nrv2> HDAC4 RNAi
		Time since temperature shock (secs)	% flies seizing	Area	% of flies seizing	Area	% of flies seizing	Area		Time since temperature shock (secs)	% flies seizing	Area	% of flies seizing	Area	% of flies seizing	Area
		0	100	950	100	950	90	850		0	95	900	90	900	85	800
		10	90	825	90	875	80	775		10	85	825	90	875	75	775
		20	75	675	85	750	75	700		20	80	675	85	775	80	700
		30	60	550	65	650	65	600		30	55	525	70	625	60	600
		40	50	500	65	625	55	525		40	50	450	55	500	60	575
		50	50	425	60	400	50	475		50	40	400	45	450	55	500
		60	35	225	20	175	45	325		60	40	275	45	275	45	275
		70	10	75	15	75	20	125		70	15	75	10	75	10	50
		80	5	25	0	0	5	25		80	0	0	5	25	0	0
		90	0	0	0	0	0	0		90	0	0	0	0	0	0
		100	0	0	0	0	0	0		100	0	0	0	0	0	0
		110	0	0	0	0	0	0		110	0	0	0	0	0	0
		120	0		0		0			120	0	0	0		0
			Area Under Curve	4250		4500		4400			Area Under Curve	4125		4500		4275
			Average AUC	4383.33							average AUC	4300
		Eag,Sh; Cortex>								Eag,Sh; Cortex> HDAC4 RNAi									Eag,Sh; Cortex> Fray T206E
		Time since temperature shock (secs)	% flies seizing	Area	% of flies seizing	Area	% of flies seizing	Area		Time since temperature shock (secs)	% flies seizing	Area	% of flies seizing	Area	% of flies seizing	Area			Time since temperature shock (secs)	% flies seizing	Area	% of flies seizing	Area	% of flies seizing	Area
		0	100	1000	100	975	100	1000		0	65	575	60	600	60	575			0	45	375	40	375	50	425
		10	100	900	95	900	100	925		10	50	425	60	525	55	475			10	30	250	35	325	35	350
		20	80	775	85	850	85	825		20	35	300	45	375	40	375			20	20	175	30	275	35	275
		30	75	675	85	750	80	725		30	25	225	30	275	35	275			30	15	100	25	250	20	150
		40	60	550	65	575	65	550		40	20	150	25	150	20	150			40	5	25	25	175	10	100
		50	50	325	50	325	45	325		50	10	75	5	25	10	50			50	0	0	10	50	10	75
		60	15	100	15	125	20	125		60	5	25	0	0	0	0			60	0	0	0	0	5	25
		70	5	25	10	75	5	25		70	0	0	0	0	0	0			70	0	0	0	0	0	0
		80	0	0	5	25	0	0		80	0	0	0	0	0	0			80	0	0	0	0	0	0
		90	0	0	0	0	0	0		90	0	0	0	0	0	0			90	0	0	0	0	0	0
		100	0	0	0	0	0	0		100	0	0	0	0	0	0			100	0	0	0	0	0	0
		110	0	0	0	0	0	0		110	0	0	0	0	0	0			110	0	0	0	0	0	0
		120	0	0	0		0			120	0		0		0				120	0		0		0
			Area Under Curve	4350		4600		4500			Area Under Curve	1775		1950		1900				Area Under Curve	925		1450		1400
			average AUC	4483.33							Average AUC	1875								Average AUC	1258.33

## Sheet: Wnk-Fray WB Data 
			Western Blot Data (Figure 3B)
			Experiment 1								Experiment 2								Experiment 3
					CS	RnSPAK	RnSPAK, Wnk RNAi	RnSPAK, Wnk WT					CS	RnSPAK	RnSPAK, Wnk RNAi	RnSPAK, Wnk WT					CS	RnSPAK	RnSPAK, Wnk RNAi	RnSPAK, Wnk WT
			raw data	total SPAK	0	42526.2	38497.3	31500.6			raw data	total SPAK	0	34326.5	29237.9	25757.6			raw data	total SPAK	0	32017.3	28576.3	24832.9
				pSPAK	0	22202.8	3278.2	28953.8				pSPAK	0	12985.3	3409.88	35509				pSPAK	0	23260.3	6280.48	34912.8
				beta actin	14230.4	19172.5	32776	24066.2				beta actin	19579.9	31364.2	18363	28943.8				beta actin	29677.2	23611.9	20619.6	14827.3
			normalized to beta actin	total SPAK	0	2.21808	1.17456	1.30891			normalized to beta actin	total SPAK	0	1.09445	1.59222	0.889919			normalized to beta actin	total SPAK	0	1.35598	1.38588	1.67481
				pSPAK	0	1.15805	0.100018	1.20309				pSPAK	0	0.414018	0.185693	1.22683				pSPAK	0	0.985109	0.304588	2.35463
				beta actin	1	1	1	1				beta actin	1	1	1	1				beta actin	1	1	1	1
				pSPAK/tSPAK	0	0.522096	0.0851539	0.919151				pSPAK/tSPAK	0	0.378289	0.116625	1.37858				pSPAK/tSPAK	0	0.72649	0.219779	1.40591
					0	1	0.1631	1.7605					0	1	0.308296	3.64425					0	1	0.302522	1.93521
			Experiment 4									Experiment 5
					CS	RnSPAK	RnSPAK, Wnk RNAi	RnSPAK, Wnk WT						CS	RnSPAK	RnSPAK, Wnk RNAi	RnSPAK, Wnk WT
			raw data	total SPAK	0	32476.1	29492.7	25753.7				raw data	total SPAK	0	33873.3	28541.7	26414.4
				pSPAK	0	13437.5	3020.64	36913					pSPAK	0	24740.1	6202.65	37542.8
				beta actin	20115.9	33431.1	20829.9	30752.3					beta actin	28997.1	26658.1	23312.3	16867.6
			normalized to beta actin	total SPAK	0	0.971433	1.41588	0.837458				normalized to beta actin	total SPAK	0	1.27066	1.22432	1.56598
				pSPAK	0	0.401945	0.145015	1.20034					pSPAK	0	0.928053	0.266068	2.22573
				beta actin	1	1	1	1					beta actin	1	1	1	1
				pSPAK/tSPAK	0	0.413765	0.10242	1.43331					pSPAK/tSPAK	0	0.730372	0.217319	1.4213
					0	1	0.247532	3.46407						0	1	0.297545	1.94599

## Sheet: Nerve Swellings
			Number of Nerve Swellings (Figure 1D)							Number of Nerve Swellings (Figure 3D)							Nerve Swellings (Figure 4H)
			Repo>	Repo> Ube3a	Repo> Ube3a, HDAC4 RNAi	SeiTS1; Repo>	SeiTS1 Repo> HDAC4 RNAi			Repo> RFP, LexA RNAi	Repo> Wnk RNAi62150, RFP	Repo> Wnk RNAi42521	Repo> Fray RNAi, RFP	Repo> Wnk RNAi, FrayT206E			Repo> Ube3a, RFP	Repo> Ube3a, FrayT206E	SeiTS1; Repo> RFP	SeiTS1 Repo> FrayT206E
			0	10	3	3	0			0	18	10	5	0			10	5	3	1
			0	9	2	4	0			1	24	11	0	0			9	0	4	0
			0	14	5	1	0			0	19	18	6	0			14	1	1	0
			1	10	1	2	0			0	28	9	4	1			10	2	2	0
			0	9	2	5	0			1	14	10	3	0			9	2	5	0
			0	9	2	3	0			0	15	12	7	2			9	4	3	0
			0	12	4	3	0			1	22	12	3	1			12	1	3	1
			0	8	1	4	1			0	20	14	2	1			8	1	4	1
			0	15	5	2	0			0	17	11	8	0			15	1	2	0
			0	11	3	5	1			0	15	9	4	0			11	0	5	1
			0	11	1	2	0			0	19	8	5	0			11	2	2	0
			0	9	3	1	1			0	23	10	2	0			9	3	1	0
			0	10	2	5	1			0	13	15	3	2			10	0	5	0
			0	11	1	5	1			0	26	14	3	1			11	0	5	0
										0	24	10	7	0
										0	19	12	8	0
										0	23	10	9	0
										0	25	15	7	0
										1	19	13	2	2
										0	15	13	5	1

## Sheet: HDAC4 Assays
			Nuclear:Cytoplasmic Ratio HDAC (Figure 1 B)
			Repo> HDAC4 FLAG	NCKXzydeco;Repo> HDAC4 FLAG	SeiTS1; Repo> HDAC4 FLAG	Repo> Ube3A, HDAC4 FLAG
			1.09841	1.25678	1.9541	5.1845
			1.65051	0.91123	1.43987	5.8515
			0.9813	1.31124	0.98525	4.84621
			0.846482	1.03419	1.65215	3.96587
			1.10158	0.988134	1.8628	4.4052
			1.25783	1.00234	1.19	4.69837
			1.23618	1.12934	1.0928	3.61223
			0.98272	0.90133	1.5872	4.98203
			0.77463	1.01298	1.37462	3.6351
			% of nuclear HDAC4 (Figure 5B)
			Nrv2> HDAC4 FLAG						eag, Sh; Nrv2> HDAC4 FLAG					Cortex> HDAC4 FLAG					eag Sh; Cortex>HDAC4 FLAG
			Total HDAC4	HDAC4 in Nuclei	HDAC4 in Nuclei/ Total HDAC4	% of HDAC4 in Nuclei			Total HDAC4	HDAC4 in Nuclei	HDAC4 in Nuclei/ Total HDAC4	% of HDAC4 in Nuclei		Total HDAC4	HDAC4 in Nuclei	HDAC4 in Nuclei/ Total HDAC4	% of HDAC4 in Nuclei		Total HDAC4	HDAC4 in Nuclei	HDAC4 in Nuclei/ Total HDAC4	% of HDAC4 in Nuclei
			1025.98	2.57	0.00250491	0.250491			847.34	787.85	0.929792	92.9792		637.25	2.57	0.00403295	0.403295		924.39	923.36	0.998886	99.8886
			1145.69	0.217	0.000189406	0.0189406			936.25	916.68	0.979097	97.9097		584.15	0.216	0.000369768	0.0369768		817.26	817.18	0.999902	99.9902
			904.12	9.154	0.0101248	1.01248			910.93	892.62	0.9799	97.99		712.54	9.15	0.0128414	1.28414		897.36	897.36	1	100
			1003.53	6.942	0.00691758	0.691758			1245.09	1119.46	0.8991	89.91		635.19	6.94	0.0109259	1.09259		698.97	677.91	0.96987	96.987
			1989.17	6.773	0.00340494	0.340494			1186.37	1150.66	0.9699	96.99		553.79	6.77	0.0122249	1.22249		719.24	710.73	0.988168	98.8168
			% of nuclear HDAC4 (Figure 6B)
			Cortex >HDAC4						NCKXzyd; Cortex> HDAC4
			Total HDAC4	HDAC4 in Nuclei	HDAC4 in Nuclei/ Total HDAC4	% of HDAC4 in Nuclei			Total HDAC4	HDAC4 in Nuclei	HDAC4 in Nuclei/Total HDAC4	% of HDAC4 in nuclei
			769.24	168.46	0.218995	21.8995			817.65	525.5	0.642696	64.2696
			897.15	170.09	0.189589	18.9589			927.41	539.56	0.581792	58.1792
			1025.92	150.7	0.146893	14.6893			1252.09	915.77	0.731393	73.1393
			1003.53	116.91	0.116499	11.6499			1089.63	683.52	0.627296	62.7296
			1989.17	383.51	0.192799	19.2799			849.24	441.77	0.520195	52.0195
